# Supplementary material for: Establishment of the Embryonic Shoot Meristem Involves Activation of Two Classes of Genes with Opposing Functions for Meristem Activities
Source: Int J Mol Sci. 2020 Aug 15;21(16):5864. doi: 10.3390/ijms21165864 (PMC7461597; doi:10.3390/ijms21165864)
Supplement: Supplementary file 1 [file ijms-21-05864-s001.zip]

Archive with 3 entries (3 files):
- Supplementary_figures_revised.pdf
- Supplementary_Tables.xlsx
- Supplementary_text_S1.docx
